# Supplementary material for: IL-7–mediated expansion of autologous lymphocytes increases CD8+ VLA-4 expression and accumulation in glioblastoma models
Source: J Clin Invest. 2025 Apr 17;135(12):e181471. doi: 10.1172/JCI181471 (PMC12165802; doi:10.1172/JCI181471)
Supplement: Supporting data values [file jci-135-181471-s192.xlsx]

## Sheet: Fig. 1B
1B - Tumor, BM % original dose 48hrs
	IL-2 ALT					IL-7 ALT
Tumor	0.095	0.001	0.019	0.028	0.05	0.144	0.565	0.088	0.145	0.339
Bone Marrow	0.003	0.004	0.014	0.019	0.022	0.055	0.084	0.022	0.046	0.039

## Sheet: Fig. 1C
1C - Time Course Tumor CD45.1+CD4+ fold-change
Time	IL-7 culture: ALT CD4+					IL-2 culture: ALT CD4+					IL-7 culture: Endogenous CD4+					IL-2 culture: Endogenous CD4+
3:00:00	16	0.09	1	0.58	9.8	0.52	4.62	0.42	11.66	2.01	5.11	0.09	1	0.95	3.59	0.77	1.37	0.91	0.54	1.88
24:00:00	0.43	8.96	0.24	4.93	0.02	10.33	3.36	0.06	6.69	0.74	0.39	1.75	0.45	1.08	0.13	2.72	1.77	0.14	1.87	0.52
48:00:00	2.21	10.43	2.2	2.96	8.42	9.81	0.04	0.69	0.73	1.35	0.58	1.02	1.18	0.69	1.82	4.35	0.25	1.45	0.63	0.7
72:00:00	5.74	2.8	14.09	6.54	2.25	4.09	1.53	6.84	1.42		1.08	0.77	1.55	1.35	0.98	3.38	1.29	1.78	0.89
96:00:00	4.55	1.73	4.03	0.05		2.12	1.47	0.6	0.75		1.45	0.43	0.98	0.07		0.97	0.76	0.56	0.68

## Sheet: Fig. 1D
1D - Time Course Tumor CD45.1+CD8+ fold-change
Time	IL-7 culture: ALT CD8+					IL-2 culture: ALT CD8+					IL-7 culture: Endogenous CD8+					IL-2 culture: Endogenous CD8+
3:00:00	5.18	0.65	1	0.9	13.19	0.22	1.86	0.39	3.22	1	2.59	0.55	1	0.96	2.95	1.46	1	0.78	0.72	1.27
24:00:00	3.26	46.74	1.22	25.56	0.11	8.03	5.32	0.1	6.91	1.15	0.59	0.78	0.47	0.48	0.25	0.74	0.59	0.39	0.62	0.27
48:00:00	20.74	65.14	14.18	9.05	47.08	15.27	0.06	1.2	1.42	2.77	0.91	0.83	0.61	0.52	1	1.68	0.34	1.11	0.48	0.35
72:00:00	26.66	16.44	99.32	60.3	8.11	4.68	3.91	11.33	3.59		0.23	0.21	0.67	0.48	0.17	0.4	0.32	0.32	0.16
96:00:00	38.71	16.32	38.98	0.08		8.09	2.03	4.14	2.74		0.53	0.19	0.34	0.03		0.18	0.14	0.27	0.18

## Sheet: Fig. 1E
1E - Time Course Bone Marrow CD4+ fold-change
Time	IL-7 culture: Endogenous CD4+					IL-2 culture: Endogenous CD4+					IL-7 culture: ALT CD4+					IL-2 culture: ALT CD4+
3:00:00	0.79	0.74	1.69	1.15	1	0.63	0.87	1.12	1.38	1	0.72	1.01	1.15	1	0.41	0.22	1.64	0.59	1.32	1
24:00:00	1.03	1.93	0.68	1.37	1.26	1.52	1.2	0.88	1.69	0.94	0.32	0.4	0.12	0.54	0.36	0.24	0.64	0.8	0.29	0.23
48:00:00	3.03	3.34	0.7	2.27	1.13	0.89	0.37	3.66	2.59	1.4	0.96	1.19	0	0.31	0.13	0	0	0.9	0.52	0.72
72:00:00	1.82	2.05	2.4	3.5	3.1	3.06	1.06	2.78	4.41		0.2	0.29	0.7	0.94	0.28	1.66	0.2	0.42	1.68
96:00:00	3.16	2.74	3.08	1.16		2.5	4.23	2.27	2.52		0.72	1.16	0.75	0		1.08	2.25	0.76	0.81

## Sheet: Fig. 1F
1F - Time Course Bone Marrow CD8+ fold-change
Time	IL-7 culture: Endogenous CD8+					IL-2 culture: Endogenous CD8+					IL-7 culture: ALT CD8+					IL-2 culture: ALT CD8+
3:00:00	0.5	0.81	1.78	1	1.26	0.7	1	1.39	1.41	0.89	0.22	1	1.2	1.14	0.6	1.28	1	1.1	0.94	0.66
24:00:00	0.85	1	0.63	1.25	1.12	0.89	1.23	0.85	1.08	1.02	1.23	1.87	0.96	3.02	1.85	0.68	1.79	3.71	1.11	0.99
48:00:00	1.63	1.56	0.49	1.23	0.98	0.57	0.28	2.08	1.8	1.4	1.65	2.65	0.84	1.6	1.38	0.36	0.48	1.35	2.08	2.39
72:00:00	1.4	1.51	1.81	2.09	2.03	2.04	0.9	1.82	2.27		2.2	2.37	2.83	4.41	2.63	2.07	0.87	1.28	4.24
96:00:00	1.67	1.72	2.14	1.03		1.92	2.39	1.99	1.84		1.8	2	1.66	2.64		1.48	2.65	2.06	3.45

## Sheet: Fig. 1G
1G - Time Course Spleen Weights
Time	IL-7 ALT					IL-2 ALT					Normal Controls
3:00:00	0.0554	0.083	0.0668	0.0735	0.0565	0.0657	0.0592	0.0655	0.0905	0.0561
24:00:00	0.0919	0.0511	0.0753	0.0583	0.1053	0.0689	0.052	0.0587	0.0478	0.0611
48:00:00	0.0854	0.0935	0.1366	0.1194	0.1178	0.1097	0.1554	0.1039	0.1027	0.1148
72:00:00	0.0643	0.0818	0.0506	0.0549	0.0904	0.0568	0.069	0.0632	0.0355
96:00:00	0.0056	0.0015	0.0052	0.0512		0.0047	0.0213	0.0099	0.011		0.0823	0.075	0.1146	0.0795	0.0868

## Sheet: Fig. 2A
2A - NSG survival
	Time (Days)	Tumor Only	IL-7 ALT Only	IL-2 ALT Only	BRiTE & IL-7 ALT	BRiTE & IL-2 ALT
C1	20	1
C2	20	1
C3	20	1
C4	20	1
C5	20	1
C6	20	1
IL-7 PBMCs 1	21		1
IL-7 PBMCs 2	21		1
IL-7 PBMCs 3	22		1
IL-7 PBMCs 4	23		1
IL-7 PBMCs 5	23		1
IL-2 PBMCs 1	20			1
IL-2 PBMCs 2	21			1
IL-2 PBMCs 3	23			1
IL-2 PBMCs 4	23			1
IL-2 PBMCs 5	24			1
BRiTE & IL-7 PBMCs 1	21				1
BRiTE & IL-7 PBMCs 2	21				1
BRiTE & IL-7 PBMCs 3	23				1
BRiTE & IL-7 PBMCs 4	30				1
BRiTE & IL-7 PBMCs 5	34				1
BRiTE & IL-7 PBMCs 6	36				1
BRiTE & IL-2 PBMCs 1	20					1
BRiTE & IL-2 PBMCs 2	20					1
BRiTE & IL-2 PBMCs 3	21					1
BRiTE & IL-2 PBMCs 4	21					1
BRiTE & IL-2 PBMCs 5	23					1
BRiTE & IL-2 PBMCs 6	23					1

## Sheet: Fig. 2B
2B - U87vIII vs IL-7 or IL-2 hPBMC cytotoxicity
BRiTE concentration (pg/mL)	IL-2 hPBMCs												IL-7 hPBMCs
0	111.29	66.13	112.29	60.6	72.43	78.99	91.33	161.99	132.59	95.39	105.17	111.79	133.49	82.12	88.06	106.14	112.27	114.02	80.6	87.16	109.93	86.22
10	59.47	35.95	46.86	69.07	33.24	74.55	50.21	47.47	80.57	50.52	33.79	48.13	68.06	75.04	91.1	82.68	94.5	66.63	74.53	65.18	53.36	58.34	35.74	53.45
100	112.52	44.76	63.63	69.67	59.25	111.87	78.3	77.39	74.38	57.39	16.33	53.03	77.17	116.83	70.45	82.9	98.38	63.73	113.95	48.87	46.12	68.81	53.88	43.96
1000	43.39	45.94	89.89	58.71	28.37	76.06	89.01	65.4	90.8	91.42	15.16	64	68.91	62.76	59.06	38.29	64.82	61.48	88.21	50.87	34.35	41.39	18.74	26.97
10000	14.74	28.72	19.97	14.24	11.5	6.2	10.8	4.36	11.49	6.43	5.51	8.06	26.94	26.81	23.76	16.21	15.96	16.41	18.88	16.75	19.25	11.01	8.09	9.83
100000	11.25	10.56	9.88	9.2	5.51	7.58	8.06	5.27	7.81	6.9	5.05	2.75	16.31	21.22	18.29	15.86	18.16	15.02	10.31	12.55	15.01	8.06	10.76	9.29
1000000	13.44	13.8	10.58	11.49	4.36	4.37	11.02	7.8	7.57	4.36	4.82	8.3	17.79	18.42	16.11	13.95	11.46	13.12	12.32	11.96	11.25	10.55	16.77	7.85
10000000	7.28	13.15	8.46	10.33	7.8	5.51	6.43	5.28	5.15	6.42	5.98	4.36	11.22	10.35	14.56	14.58	14.56	14.3	8.88	9.5	9.12	8.91	14.21	11.04

## Sheet: Fig. 2D
2D - IL-7 ALT mAb survival screen
	Time (Days)	IL-7 ALT Only	αPD-1 & IL-7 ALT	αCTLA-4 & IL-7 ALT	α4-1BB & IL-7 ALT
IL-7 1	20	1
IL-7 2	23	1
IL-7 3	25	1
IL-7 4	25	1
IL-7 5	27	1
IL-7 6	27	1
IL-7 7	33	1
IL-7 & aPD1 1	20		1
IL-7 & aPD1 2	25		1
IL-7 & aPD1 3	27		1
IL-7 & aPD1 4	27		1
IL-7 & aPD1 5	38		1
IL-7 & aPD1 6	44		1
IL-7 & aCTLA-4 1	19			1
IL-7 & aCTLA-4 2	23			1
IL-7 & aCTLA-4 3	23			1
IL-7 & aCTLA-4 4	25			1
IL-7 & aCTLA-4 5	29			1
IL-7 & a4-1BB 1	22				1
IL-7 & a4-1BB 2	33				1
IL-7 & a4-1BB 3	38				1
IL-7 & a4-1BB 4	53				1
IL-7 & a4-1BB 5	60				0
IL-7 & a4-1BB 6	60				0

## Sheet: Fig. 2E
2E - CT2AvIII IL-7 ALT a4-1BB survival w/controls
	Time (Days)	Tumor Only	IL-2 ALT	IL-7 ALT	α4-1BB	α4-1BB & IL-2 ALT	α4-1BB & IL-7 ALT
Tumor Only 1	19	1
Tumor Only 2	19	1
Tumor Only 3	19	1
Tumor Only 4	22	1
Tumor Only 5	25	1
IL-2 1	20		1
IL-2 2	20		1
IL-2 3	21		1
IL-2 4	22		1
IL-2 5	23		1
IL-7 only 1	19			1
IL-7 only 2	19			1
IL-7 only 3	22			1
IL-7 only 4	22			1
IL-7 only 5	26			1
4-1BB only 1	19				1
4-1BB only 2	23				1
4-1BB only 3	26				1
4-1BB only 4	32				1
4-1BB only 5	40				1
IL-2 & 4-1BB 1	19					1
IL-2 & 4-1BB 2	23					1
IL-2 & 4-1BB 3	23					1
IL-2 & 4-1BB 4	34					1
IL-2 & 4-1BB 5	35					1
IL-7 & 4-1BB 1	26						1
IL-7 & 4-1BB 2	37						1
IL-7 & 4-1BB 3	60						0
IL-7 & 4-1BB 4	60						0
IL-7 & 4-1BB 5	60						0

[truncated: 79 more sheets: Fig. 2F, Fig. 2G, Fig. 3B, Fig. 3C, Fig. 3D, Fig. 3E, Fig. 3F, Fig. 3G, Fig. 3H, Fig. 3I, Fig. 3J, Fig. 3K, Fig. 4B, Fig. 4C, Fig. 4D, Fig. 4E, Fig. 4F, Fig. 4G, Fig. 4H, Fig. 4I …]
